# Supplementary material for: Optimization of Pressurized Liquid Extraction and In Vitro Neuroprotective Evaluation of Ammodaucus leucotrichus. Untargeted Metabolomics Analysis by UHPLC-MS/MS
Source: Molecules. 2021 Nov 17;26(22):6951. doi: 10.3390/molecules26226951 (PMC8625519; doi:10.3390/molecules26226951)
Supplement: Supplementary file 1 [file molecules-26-06951-s001.zip]

Archive with 1 entries (1 files):
- molecules-1464706-supplementary.pdf
